# Supplementary material for: Metabolomics-Guided Discovery of New Dimeric Xanthones from Co-Cultures of Mangrove Endophytic Fungi Phomopsis asparagi DHS-48 and Phomopsis sp. DHS-11
Source: Mar Drugs. 2024 Feb 23;22(3):102. doi: 10.3390/md22030102 (PMC10971527; doi:10.3390/md22030102)
Supplement: Supplementary file 1 [file marinedrugs-22-00102-s001.zip]

Archive with 1 entries (1 files):
- marinedrugs-2885840-supplementary.pdf
